# Supplementary material for: SMTrackR: an R/Bioconductor package for mapping protein binding at individual DNA molecules
Source: Bioinform Adv. 2026 May 15;6(1):vbag091. doi: 10.1093/bioadv/vbag091 (PMC13287992; doi:10.1093/bioadv/vbag091)
Supplement: vbag091_Supplementary_Data [file vbag091_supplementary_data.zip]

Archive with 11 entries (11 files):
- supp_table2_proof_corrected.docx
- figS4-600dpi.tiff
- figS3-600dpi.tiff
- 28-May-2026_012906_Supplementary_SMTrackR_proof_corrected.docx
- figS2-600dpi.tiff
- figS5-600dpi.tiff
- figS1-600dpi.tiff
- 28-May-2026_012909_supp_table2_proof_corrected.docx
- supp-3.xlsx
- Supplementary_SMTrackR_proof_corrected.docx
- supp-1.xlsx
