# Supplementary material for: SMTrackR: an R/Bioconductor package for mapping protein binding at individual DNA molecules
Source: Bioinform Adv. 2026 May 15;6(1):vbag091. doi: 10.1093/bioadv/vbag091 (PMC13287992; doi:10.1093/bioadv/vbag091)
Supplement: vbag091_Supplementary_Data [file vbag091_supplementary_data.zip › supp-1.xlsx]

## Sheet: Sheet1
Article	PMID	GEO_Accession	Organism	model	Condition	Genome	Track	PRJNA_ID	Type	Hub_URL
Krebs et al. 2017 Mol Cell	28735898	GSE77369	dmelanogaster	S2	WT	dm6	fp_and_mvec	PRJNA310152	dSMF	https://usegalaxy.org/api/datasets/f9cad7b01a472135e6897af4f6ed17e1/display?to_ext=txt
Krebs et al. 2017 Mol Cell	28735898	GSE77369	dmelanogaster	S2	WT	dm3	fp_and_mvec	PRJNA310152	dSMF	https://usegalaxy.org/api/datasets/f9cad7b01a4721352fb0308133a5d88a/display?to_ext=txt
Krebs et al. 2017 Mol Cell	28735898	GSE77369	dmelanogaster	OSC	WT	dm6	fp_and_mvec	PRJNA310152	dSMF	https://usegalaxy.org/api/datasets/f9cad7b01a47213522d88ef42cf810cf/display?to_ext=txt
Krebs et al. 2017 Mol Cell	28735898	GSE77369	dmelanogaster	S2	WT	dm6	fp_and_mvec	PRJNA310152	SMF	https://usegalaxy.org/api/datasets/f9cad7b01a47213589ef545d214ae25f/display?to_ext=txt
Lurlaro et al. 2024 Nat Genet.	38816647	GSE234293	mmusculus	mESC	WT	mm10	fp_and_mvec	PRJNA980701	SMF	https://usegalaxy.org/api/datasets/f9cad7b01a4721350cd23f89ab8eed41/display?to_ext=txt
Lurlaro et al. 2024 Nat Genet.	38816647	GSE234293	mmusculus	mESC	BPTFko	mm10	fp_and_mvec	PRJNA980701	SMF	https://usegalaxy.org/api/datasets/f9cad7b01a472135340251a405a79f80/display?to_ext=txt
Marinov et al. 2023 Genome Biol.	37932847	GSE207470	haloferax_volcanii	strain: DS2	exponential_dsmf	halo_volc_ds2	fp_and_mvec	PRJNA855885	dSMF	https://usegalaxy.org/api/datasets/f9cad7b01a472135fbde956755378d6f/display?to_ext=txt
Marinov et al. 2023 Genome Biol.	37932847	GSE207470	haloferax_volcanii	strain: DS2	standing_nome	halo_volc_ds2	fp_and_mvec	PRJNA855885	SMF	https://usegalaxy.org/api/datasets/f9cad7b01a4721354395669adb76ba0e/display?to_ext=txt
Marinov et al. 2023 Genome Biol.	37932847	GSE207470	haloferax_volcanii	strain: DS2	stationary_nome	halo_volc_ds2	fp_and_mvec	PRJNA855885	SMF	https://usegalaxy.org/api/datasets/f9cad7b01a47213580a3deaf525757ea/display?to_ext=txt
Marinov et al. 2023 Genome Biol.	37932847	GSE207470	haloferax_volcanii(exponential_nome	strain: DS2	exponential_nome	halo_volc_ds2	fp_and_mvec	PRJNA855885	SMF	https://usegalaxy.org/api/datasets/f9cad7b01a4721357748416ea67f3ae1/display?to_ext=txt
Miura et al. 2022 BMC Biotechnol.	36333700	GSE192699	scerevisiae	S288C	WT	sacCer3	fp_and_mvec	PRJNA792790	SMF	https://usegalaxy.org/api/datasets/f9cad7b01a472135788db8bd9874354b/display?to_ext=txt
Wang et al. 2021 Nat commun.	33623021	GSE136715	mmusculus	Zygote	WT	mm10	Zygote	PRJNA553624	SMF	https://usegalaxy.org/api/datasets/f9cad7b01a472135f6860d3104863246/display?to_ext=txt
Wang et al. 2021 Nat commun.	33623021	GSE136715	mmusculus	2cell	WT	mm10	2cell	PRJNA553624	SMF	https://usegalaxy.org/api/datasets/f9cad7b01a472135f6860d3104863246/display?to_ext=txt
Wang et al. 2021 Nat commun.	33623021	GSE136715	mmusculus	4cell	WT	mm10	4cell	PRJNA553624	SMF	https://usegalaxy.org/api/datasets/f9cad7b01a472135f6860d3104863246/display?to_ext=txt
Wang et al. 2021 Nat commun.	33623021	GSE136715	mmusculus	late4cell	WT	mm10	late4cell	PRJNA553624	SMF	https://usegalaxy.org/api/datasets/f9cad7b01a472135f6860d3104863246/display?to_ext=txt
Wang et al. 2021 Nat commun.	33623021	GSE136715	mmusculus	8cell	WT	mm10	8cell	PRJNA553624	SMF	https://usegalaxy.org/api/datasets/f9cad7b01a472135f6860d3104863246/display?to_ext=txt
Wang et al. 2021 Nat commun.	33623021	GSE136715	mmusculus	16cell	WT	mm10	16cell	PRJNA553624	SMF	https://usegalaxy.org/api/datasets/f9cad7b01a472135f6860d3104863246/display?to_ext=txt
Wang et al. 2021 Nat commun.	33623021	GSE136715	mmusculus	32cell	WT	mm10	32cell	PRJNA553624	SMF	https://usegalaxy.org/api/datasets/f9cad7b01a472135f6860d3104863246/display?to_ext=txt
Wang et al. 2021 Nat commun.	33623021	GSE136715	mmusculus	32cell_mixed	WT	mm10	32cellmixed	PRJNA553624	SMF	https://usegalaxy.org/api/datasets/f9cad7b01a472135f6860d3104863246/display?to_ext=txt
Wang et al. 2021 Nat commun.	33623021	GSE136715	mmusculus	Zygote	WT	mm9	Zygote	PRJNA553624	SMF	https://usegalaxy.org/api/datasets/f9cad7b01a472135fbca70533c5360f4/display?to_ext=txt
Wang et al. 2021 Nat commun.	33623021	GSE136715	mmusculus	2cell	WT	mm9	2cell	PRJNA553624	SMF	https://usegalaxy.org/api/datasets/f9cad7b01a472135fbca70533c5360f4/display?to_ext=txt
Wang et al. 2021 Nat commun.	33623021	GSE136715	mmusculus	4cell	WT	mm9	4cell	PRJNA553624	SMF	https://usegalaxy.org/api/datasets/f9cad7b01a472135fbca70533c5360f4/display?to_ext=txt
Wang et al. 2021 Nat commun.	33623021	GSE136715	mmusculus	late4cell	WT	mm9	late4cell	PRJNA553624	SMF	https://usegalaxy.org/api/datasets/f9cad7b01a472135fbca70533c5360f4/display?to_ext=txt
Wang et al. 2021 Nat commun.	33623021	GSE136715	mmusculus	8cell	WT	mm9	8cell	PRJNA553624	SMF	https://usegalaxy.org/api/datasets/f9cad7b01a472135fbca70533c5360f4/display?to_ext=txt
Wang et al. 2021 Nat commun.	33623021	GSE136715	mmusculus	16cell	WT	mm9	16cell	PRJNA553624	SMF	https://usegalaxy.org/api/datasets/f9cad7b01a472135fbca70533c5360f4/display?to_ext=txt
Wang et al. 2021 Nat commun.	33623021	GSE136715	mmusculus	32cell_mixed	WT	mm9	32cellmixed	PRJNA553624	SMF	https://usegalaxy.org/api/datasets/f9cad7b01a472135fbca70533c5360f4/display?to_ext=txt
Guo et al. 2017 Cell Res	27824029	GSE79552	mmusculus	FGC	WT	mm9	mouse_e6.5_epiblast	PRJNA316148	SMF	https://usegalaxy.org/api/datasets/f9cad7b01a47213510203ad70dac3b6c/display?to_ext=txt
Guo et al. 2017 Cell Res	27824029	GSE79552	mmusculus	FGC	WT	mm9	mouse_e11.5_pgc	PRJNA316148	SMF	https://usegalaxy.org/api/datasets/f9cad7b01a47213510203ad70dac3b6c/display?to_ext=txt
Guo et al. 2017 Cell Res	27824029	GSE79552	mmusculus	FGC	WT	mm9	mouse_e11.5_soma	PRJNA316148	SMF	https://usegalaxy.org/api/datasets/f9cad7b01a47213510203ad70dac3b6c/display?to_ext=txt
Guo et al. 2017 Cell Res	27824029	GSE79552	mmusculus	FGC	WT	mm9	mouse_e13.5_female_pgc	PRJNA316148	SMF	https://usegalaxy.org/api/datasets/f9cad7b01a47213510203ad70dac3b6c/display?to_ext=txt
Guo et al. 2017 Cell Res	27824029	GSE79552	mmusculus	FGC	WT	mm9	mouse_e13.5_male_pgc	PRJNA316148	SMF	https://usegalaxy.org/api/datasets/f9cad7b01a47213510203ad70dac3b6c/display?to_ext=txt
Guo et al. 2017 Cell Res	27824029	GSE79552	mmusculus	FGC	WT	mm9	mouse_e16.5_female_pgc	PRJNA316148	SMF	https://usegalaxy.org/api/datasets/f9cad7b01a47213510203ad70dac3b6c/display?to_ext=txt
Guo et al. 2017 Cell Res	27824029	GSE79552	mmusculus	FGC	WT	mm9	mouse_e16.5_female_soma	PRJNA316148	SMF	https://usegalaxy.org/api/datasets/f9cad7b01a47213510203ad70dac3b6c/display?to_ext=txt
Guo et al. 2017 Cell Res	27824029	GSE79552	mmusculus	FGC	WT	mm9	mouse_e16.5_male_pgc	PRJNA316148	SMF	https://usegalaxy.org/api/datasets/f9cad7b01a47213510203ad70dac3b6c/display?to_ext=txt
Guo et al. 2017 Cell Res	27824029	GSE79552	hsapiens	FGC	WT	hg19	human_week5_female_heart	PRJNA316148	SMF	https://usegalaxy.org/api/datasets/f9cad7b01a472135ba5cf6865cd71d3a/display?to_ext=txt
Guo et al. 2017 Cell Res	27824029	GSE79552	hsapiens	FGC	WT	hg19	human_week7_male_pgc	PRJNA316148	SMF	https://usegalaxy.org/api/datasets/f9cad7b01a472135ba5cf6865cd71d3a/display?to_ext=txt
Guo et al. 2017 Cell Res	27824029	GSE79552	hsapiens	FGC	WT	hg19	human_week7_male_soma	PRJNA316148	SMF	https://usegalaxy.org/api/datasets/f9cad7b01a472135ba5cf6865cd71d3a/display?to_ext=txt
Guo et al. 2017 Cell Res	27824029	GSE79552	hsapiens	FGC	WT	hg19	human_week11_male_pgc	PRJNA316148	SMF	https://usegalaxy.org/api/datasets/f9cad7b01a472135ba5cf6865cd71d3a/display?to_ext=txt
Guo et al. 2017 Cell Res	27824029	GSE79552	hsapiens	FGC	WT	hg19	human_week12_male_pgc	PRJNA316148	SMF	https://usegalaxy.org/api/datasets/f9cad7b01a472135ba5cf6865cd71d3a/display?to_ext=txt
Guo et al. 2017 Cell Res	27824029	GSE79552	hsapiens	FGC	WT	hg19	human_week17_male_pgc	PRJNA316148	SMF	https://usegalaxy.org/api/datasets/f9cad7b01a472135ba5cf6865cd71d3a/display?to_ext=txt
Guo et al. 2017 Cell Res	27824029	GSE79552	hsapiens	FGC	WT	hg19	human_week26_male_pgc	PRJNA316148	SMF	https://usegalaxy.org/api/datasets/f9cad7b01a472135ba5cf6865cd71d3a/display?to_ext=txt
Guo et al. 2017 Cell Res	27824029	GSE79552	hsapiens	FGC	WT	hg19	human_week17_male_soma	PRJNA316148	SMF	https://usegalaxy.org/api/datasets/f9cad7b01a472135ba5cf6865cd71d3a/display?to_ext=txt
Guo et al. 2017 Cell Res	27824029	GSE79552	hsapiens	FGC	WT	hg19	human_week26_male_soma	PRJNA316148	SMF	https://usegalaxy.org/api/datasets/f9cad7b01a472135ba5cf6865cd71d3a/display?to_ext=txt
Guo et al. 2017 Cell Res	27824029	GSE79552	mmusculus	FGC	WT	mm10	mouse_e6.5_epiblast	PRJNA316148	SMF	https://usegalaxy.org/api/datasets/f9cad7b01a472135957bbe3725137744/display?to_ext=txt
Guo et al. 2017 Cell Res	27824029	GSE79552	mmusculus	FGC	WT	mm10	mouse_e11.5_pgc	PRJNA316148	SMF	https://usegalaxy.org/api/datasets/f9cad7b01a472135957bbe3725137744/display?to_ext=txt
Guo et al. 2017 Cell Res	27824029	GSE79552	mmusculus	FGC	WT	mm10	mouse_e11.5_soma	PRJNA316148	SMF	https://usegalaxy.org/api/datasets/f9cad7b01a472135957bbe3725137744/display?to_ext=txt
Guo et al. 2017 Cell Res	27824029	GSE79552	mmusculus	FGC	WT	mm10	mouse_e13.5_female_pgc	PRJNA316148	SMF	https://usegalaxy.org/api/datasets/f9cad7b01a472135957bbe3725137744/display?to_ext=txt
Guo et al. 2017 Cell Res	27824029	GSE79552	mmusculus	FGC	WT	mm10	mouse_e13.5_male_pgc	PRJNA316148	SMF	https://usegalaxy.org/api/datasets/f9cad7b01a472135957bbe3725137744/display?to_ext=txt
Guo et al. 2017 Cell Res	27824029	GSE79552	mmusculus	FGC	WT	mm10	mouse_e16.5_female_pgc	PRJNA316148	SMF	https://usegalaxy.org/api/datasets/f9cad7b01a472135957bbe3725137744/display?to_ext=txt
Guo et al. 2017 Cell Res	27824029	GSE79552	mmusculus	FGC	WT	mm10	mouse_e16.5_female_soma	PRJNA316148	SMF	https://usegalaxy.org/api/datasets/f9cad7b01a472135957bbe3725137744/display?to_ext=txt
Guo et al. 2017 Cell Res	27824029	GSE79552	mmusculus	FGC	WT	mm10	mouse_e16.5_male_pgc	PRJNA316148	SMF	https://usegalaxy.org/api/datasets/f9cad7b01a472135957bbe3725137744/display?to_ext=txt
Guo et al. 2017 Cell Res	27824029	GSE79552	hsapiens	FGC	WT	hg38	human_week5_female_heart	PRJNA316148	SMF	https://usegalaxy.org/api/datasets/f9cad7b01a472135853600e4c5f6138d/display?to_ext=txt
Guo et al. 2017 Cell Res	27824029	GSE79552	hsapiens	FGC	WT	hg38	human_week7_male_pgc	PRJNA316148	SMF	https://usegalaxy.org/api/datasets/f9cad7b01a472135853600e4c5f6138d/display?to_ext=txt
Guo et al. 2017 Cell Res	27824029	GSE79552	hsapiens	FGC	WT	hg38	human_week7_male_soma	PRJNA316148	SMF	https://usegalaxy.org/api/datasets/f9cad7b01a472135853600e4c5f6138d/display?to_ext=txt
Guo et al. 2017 Cell Res	27824029	GSE79552	hsapiens	FGC	WT	hg38	human_week11_male_pgc	PRJNA316148	SMF	https://usegalaxy.org/api/datasets/f9cad7b01a472135853600e4c5f6138d/display?to_ext=txt
Guo et al. 2017 Cell Res	27824029	GSE79552	hsapiens	FGC	WT	hg38	human_week12_male_pgc	PRJNA316148	SMF	https://usegalaxy.org/api/datasets/f9cad7b01a472135853600e4c5f6138d/display?to_ext=txt
Guo et al. 2017 Cell Res	27824029	GSE79552	hsapiens	FGC	WT	hg38	human_week17_male_pgc	PRJNA316148	SMF	https://usegalaxy.org/api/datasets/f9cad7b01a472135853600e4c5f6138d/display?to_ext=txt
Guo et al. 2017 Cell Res	27824029	GSE79552	hsapiens	FGC	WT	hg38	human_week26_male_pgc	PRJNA316148	SMF	https://usegalaxy.org/api/datasets/f9cad7b01a472135853600e4c5f6138d/display?to_ext=txt
Guo et al. 2017 Cell Res	27824029	GSE79552	hsapiens	FGC	WT	hg38	human_week17_male_soma	PRJNA316148	SMF	https://usegalaxy.org/api/datasets/f9cad7b01a472135853600e4c5f6138d/display?to_ext=txt
Guo et al. 2017 Cell Res	27824029	GSE79552	hsapiens	FGC	WT	hg38	human_week26_male_soma	PRJNA316148	SMF	https://usegalaxy.org/api/datasets/f9cad7b01a472135853600e4c5f6138d/display?to_ext=txt
Shipony et al. 2020 nat met	32066985	GSE11482	scerevisiae	BY4741 strain	WT	sacCer3	nanopore_meth_calls	PRJNA594057	SMF	https://usegalaxy.org/api/datasets/f9cad7b01a472135c1c27ee41f61cd34/display?to_ext=txt
Gu et al. 2019 Cell Res	30560925	GSE11482	mmusculus	mESC	WT	mm9	embryonic_stem_cells	PRJNA472776	SMF	https://usegalaxy.org/api/datasets/f9cad7b01a472135d01fc53ff38cd249/display?to_ext=txt
Gu et al. 2019 Cell Res	30560925	GSE11482	mmusculus	oocyte	WT	mm9	m2_oocyte	PRJNA472776	SMF	https://usegalaxy.org/api/datasets/f9cad7b01a472135d01fc53ff38cd249/display?to_ext=txt
Gu et al. 2019 Cell Res	30560925	GSE11482	mmusculus	oocyte	WT	mm9	non_growing_oocyte	PRJNA472776	SMF	https://usegalaxy.org/api/datasets/f9cad7b01a472135d01fc53ff38cd249/display?to_ext=txt
Gu et al. 2019 Cell Res	30560925	GSE11482	mmusculus	oocyte	WT	mm9	growing_oocyte1	PRJNA472776	SMF	https://usegalaxy.org/api/datasets/f9cad7b01a472135d01fc53ff38cd249/display?to_ext=txt
Gu et al. 2019 Cell Res	30560925	GSE11482	mmusculus	oocyte	WT	mm9	growing_oocyte2	PRJNA472776	SMF	https://usegalaxy.org/api/datasets/f9cad7b01a472135d01fc53ff38cd249/display?to_ext=txt
Gu et al. 2019 Cell Res	30560925	GSE11482	mmusculus	oocyte	WT	mm9	growing_oocyte3	PRJNA472776	SMF	https://usegalaxy.org/api/datasets/f9cad7b01a472135d01fc53ff38cd249/display?to_ext=txt
Gu et al. 2019 Cell Res	30560925	GSE11482	mmusculus	oocyte	WT	mm9	fully_growing_oocyte	PRJNA472776	SMF	https://usegalaxy.org/api/datasets/f9cad7b01a472135d01fc53ff38cd249/display?to_ext=txt
Gu et al. 2019 Cell Res	30560925	GSE11482	mmusculus	mESC	WT	mm10	embryonic_stem_cells	PRJNA472776	SMF	https://usegalaxy.org/api/datasets/f9cad7b01a4721352021d4786ca38a7f/display?to_ext=txt
Gu et al. 2019 Cell Res	30560925	GSE11482	mmusculus	oocyte	WT	mm10	m2_oocyte	PRJNA472776	SMF	https://usegalaxy.org/api/datasets/f9cad7b01a4721352021d4786ca38a7f/display?to_ext=txt
Gu et al. 2019 Cell Res	30560925	GSE11482	mmusculus	oocyte	WT	mm10	non_growing_oocyte	PRJNA472776	SMF	https://usegalaxy.org/api/datasets/f9cad7b01a4721352021d4786ca38a7f/display?to_ext=txt
Gu et al. 2019 Cell Res	30560925	GSE11482	mmusculus	oocyte	WT	mm10	growing_oocyte1	PRJNA472776	SMF	https://usegalaxy.org/api/datasets/f9cad7b01a4721352021d4786ca38a7f/display?to_ext=txt
Gu et al. 2019 Cell Res	30560925	GSE11482	mmusculus	oocyte	WT	mm10	growing_oocyte2	PRJNA472776	SMF	https://usegalaxy.org/api/datasets/f9cad7b01a4721352021d4786ca38a7f/display?to_ext=txt
Gu et al. 2019 Cell Res	30560925	GSE11482	mmusculus	oocyte	WT	mm10	growing_oocyte3	PRJNA472776	SMF	https://usegalaxy.org/api/datasets/f9cad7b01a4721352021d4786ca38a7f/display?to_ext=txt
Gu et al. 2019 Cell Res	30560925	GSE11482	mmusculus	oocyte	WT	mm10	fully_growing_oocyte	PRJNA472776	SMF	https://usegalaxy.org/api/datasets/f9cad7b01a4721352021d4786ca38a7f/display?to_ext=txt
Gu et al. 2019 Cell Res	30560925	GSE11482	mmusculus	mESC	WT	mm39	embryonic_stem_cells	PRJNA472776	SMF	https://usegalaxy.org/api/datasets/f9cad7b01a4721354c06750fe57893eb/display?to_ext=txt
Gu et al. 2019 Cell Res	30560925	GSE11482	mmusculus	oocyte	WT	mm39	m2_oocyte	PRJNA472776	SMF	https://usegalaxy.org/api/datasets/f9cad7b01a4721354c06750fe57893eb/display?to_ext=txt
Gu et al. 2019 Cell Res	30560925	GSE11482	mmusculus	oocyte	WT	mm39	non_growing_oocyte	PRJNA472776	SMF	https://usegalaxy.org/api/datasets/f9cad7b01a4721354c06750fe57893eb/display?to_ext=txt
Gu et al. 2019 Cell Res	30560925	GSE11482	mmusculus	oocyte	WT	mm39	growing_oocyte1	PRJNA472776	SMF	https://usegalaxy.org/api/datasets/f9cad7b01a4721354c06750fe57893eb/display?to_ext=txt
Gu et al. 2019 Cell Res	30560925	GSE11482	mmusculus	oocyte	WT	mm39	growing_oocyte2	PRJNA472776	SMF	https://usegalaxy.org/api/datasets/f9cad7b01a4721354c06750fe57893eb/display?to_ext=txt
Gu et al. 2019 Cell Res	30560925	GSE11482	mmusculus	oocyte	WT	mm39	growing_oocyte3	PRJNA472776	SMF	https://usegalaxy.org/api/datasets/f9cad7b01a4721354c06750fe57893eb/display?to_ext=txt
Gu et al. 2019 Cell Res	30560925	GSE11482	mmusculus	oocyte	WT	mm39	fully_growing_oocyte	PRJNA472776	SMF	https://usegalaxy.org/api/datasets/f9cad7b01a4721354c06750fe57893eb/display?to_ext=txt
Wang et al. 2021 Nat commun.	33623021	GSE136715	mmusculus	Zygote	WT	mm39	Zygote	PRJNA553624	SMF	https://usegalaxy.org/api/datasets/f9cad7b01a472135946f1160cf4cb4b2/display?to_ext=txt
Wang et al. 2021 Nat commun.	33623021	GSE136715	mmusculus	2cell	WT	mm39	2cell	PRJNA553624	SMF	https://usegalaxy.org/api/datasets/f9cad7b01a472135946f1160cf4cb4b2/display?to_ext=txt
Wang et al. 2021 Nat commun.	33623021	GSE136715	mmusculus	4cell	WT	mm39	4cell	PRJNA553624	SMF	https://usegalaxy.org/api/datasets/f9cad7b01a472135946f1160cf4cb4b2/display?to_ext=txt
Wang et al. 2021 Nat commun.	33623021	GSE136715	mmusculus	8cell	WT	mm39	8cell	PRJNA553624	SMF	https://usegalaxy.org/api/datasets/f9cad7b01a472135946f1160cf4cb4b2/display?to_ext=txt
Wang et al. 2021 Nat commun.	33623021	GSE136715	mmusculus	16cell	WT	mm39	16cell	PRJNA553624	SMF	https://usegalaxy.org/api/datasets/f9cad7b01a472135946f1160cf4cb4b2/display?to_ext=txt
Wang et al. 2021 Nat commun.	33623021	GSE136715	mmusculus	32cell	WT	mm39	32cell	PRJNA553624	SMF	https://usegalaxy.org/api/datasets/f9cad7b01a472135946f1160cf4cb4b2/display?to_ext=txt
